# Supplementary material for: Conformational Modulation of Tissue Transglutaminase via Active Site Thiol Alkylating Agents: Size Does Not Matter
Source: Biomolecules. 2024 Apr 19;14(4):496. doi: 10.3390/biom14040496 (PMC11048362; doi:10.3390/biom14040496)
Supplement: Supplementary file 1 [file biomolecules-14-00496-s001.zip]

Archive with 1 entries (1 files):
- biomolecules-2922236-supplementary.pdf
